# Supplementary material for: High-Performance Thermal Interface Materials with Magnetic Aligned Carbon Fibers
Source: Materials (Basel). 2022 Jan 19;15(3):735. doi: 10.3390/ma15030735 (PMC8836848; doi:10.3390/ma15030735)
Supplement: Supplementary file 1 [file materials-15-00735-s001.zip]

Archive with 1 entries (1 files):
- materials-1530525-supplementary.pdf
